# Supplementary material for: Pharmacokinetics and tolerance of repeated oral administration of 5-fluorocytosine in healthy dogs
Source: BMC Vet Res. 2021 Jun 21;17:220. doi: 10.1186/s12917-021-02927-5 (PMC8218522; doi:10.1186/s12917-021-02927-5)
Supplement: Supplementary file 2 — Additional file 2. Complete blood count of dogs treated with 5-FC (100mg/kg, twice daily) at days 0, 1 and 7. No significant anomalies were noted. Bold numbers refer to values outside the reference interval. [file 12917_2021_2927_MOESM2_ESM.xlsx]

## Sheet: Sheet1
Dog	Sampling time	Erythrocytes (10^6/µL)	Hemoglobin (g/dL)	Hematocrit (%)	MCV (fL)	MCH (pg)	MCHC (g/dL)	Reticulocytes (10^3/µL)	Platelets (10^3/µL)	Leukocytes (10^3/µL)	Neutrophils (10^3/µL)	Eosinophils (10^3/µL)	Basophils (10^3/µL)	Lymphocytes (10^3/µL)	Monocytes (10^3/µL)
Dog 1	Day 0	7.26	16.6	46.5	64	22.9	35.7	66.1	215	7.91	4.28	1.42	0	1.9	0.31
	Day 7	7.64	17.7	48.4	63.4	23.2	36.6	79.5	247	7.79	4.63	1.01	0.01	1.8	0.34
	Day 14	8.21	19	51.2	62.4	23.1	37.1	179	266	6.34	3.81	0.45	0.01	1.58	0.49
Dog 2	Day 0	6.02	14.3	40.2	66.8	23.8	35.6	24.7	379	14.79	10.2	0.28	0.02	3.69	0.6
	Day 7	5.89	13.9	40.5	68.8	23.6	34.3	30	409	11.02	6.74	0.25	0.01	3.48	0.54
	Day 14	7.36	17.7	49.4	67.1	24	35.8	103	359	8.88	4.02	0.19	0.03	2.96	1.68
Dog 3	Day 0	7.11	16.4	43.3	60.9	23.1	37.9	47.6	221	9.84	6.23	0.43	0.02	2.86	0.3
	Day 7	7.41	16.7	47.3	63.8	22.5	35.3	57.8	303	7.69	4.66	0.38	0.02	1.97	0.66
	Day 14	8.78	20	52.9	60.3	22.8	37.8	89.6	336	10.01	6.95	0.27	0.04	1.65	1.1
Reference value		5.20 - 7.90	12.4 - 19.2	35.0 - 52.0	60.0 - 71.0	21.9 - 26.3	34.4 - 38.1	19.4 - 150.1	64 - 613	5.60 - 20.40	2.90 - 13.60	0.10 - 1.50	0.00 - 0.10	1.10 - 5.30	0.40 - 1.60
