# Supplementary material for: Pharmacokinetics and tolerance of repeated oral administration of 5-fluorocytosine in healthy dogs
Source: BMC Vet Res. 2021 Jun 21;17:220. doi: 10.1186/s12917-021-02927-5 (PMC8218522; doi:10.1186/s12917-021-02927-5)
Supplement: Supplementary file 3 — Additional file 3. Biochemical analyses of dogs treated with 5-FC (100mg/kg, twice daily) at days 0, 1 and 7. No significant anomalies were noted. Bold numbers refer to values outside the reference interval. [file 12917_2021_2927_MOESM3_ESM.xlsx]

## Sheet: Sheet1
Dog	Sampling time	BUN (mmol/L)	Creatinine (µmol/L)	Albumin (g/L)	Protein (g/L)	ALT (UI/L)	ALP (UI/L)	Glucose (g/L)	Potassium (mmol/L)	Sodium (mmol/L)	Ionized calcium (mmol/L)
Dog 1	Day 0	11.2	71	33	56	29	67	0.8	4.4	144	1.15
	Day 7	12.1	62	32	55	29	65	0.7	4.7	146	1.4
	Day 14	11.2	71	32	51	23	67	1.04	4.7	152	1.24
Dog 2	Day 0	7.9	44	32	52	31	144	0.8	4.7	147	1.32
	Day 7	10.7	44	33	54	27	107	0.8	4.7	143	1.29
	Day 14	12.6	53	31	54	20	93	1.01	4.7	152	1.1
Dog 3	Day 0	13	53	35	56	41	94	0.8	4.6	144	1.35
	Day 7	14.4	62	35	58	33	94	0.71	5	147	1.43
	Day 14	13.5	80	32	56	27	122	1.22	4.8	154	1.21
Reference value		9.3 - 28.0	36 - 106	29 - 37	55 - 75	20 - 133	29 - 153	0.8 - 1.2	3.9 - 5.3	144 - 160	1.12 - 1.42
